# Supplementary material for: Genomic characterization between HER2‐positive and negative gastric cancer patients in a prospective trial
Source: Cancer Med. 2023 Jun 16;12(15):16649–60. doi: 10.1002/cam4.6269 (PMC10469643; doi:10.1002/cam4.6269)
Supplement: Supplementary file 2 — Table S1. [file CAM4-12-16649-s004.xlsx]

## Sheet: Sheet1
Table S1.
enriched gene alterations in HER2-positive patients	type	enriched gene alterations in HER2-negative patients	type
ERBB2	amplification	PRKCI	amplification
CDK12	amplification	KRAS	amplification
PGAP3	amplification	ZNF217	amplification
TOP2A	amplification	PIK3CA	amplification
CCNE1	amplification	CDK6	amplification
MYC	amplification	GNAS	amplification
MET	amplification	FGFR2	amplification
EGFR	amplification	MYCL	amplification
PTEN	deletion	KLF5	amplification
AXIN1	deletion	SRC	amplification
CDKN2A	deletion	BRCA1	amplification
CDKN2B	deletion	FLT1	amplification
TP53	deletion	MDM2	amplification
MEN1	deletion	TSC1	deletion
RNF43	mutation	CDKN1A	deletion
APC	mutation	TGFBR2	deletion
PTEN	mutation	APC	deletion
POLE	mutation	SMAD2	deletion
TGFBR2	mutation	CDKN1B	deletion
		KRAS	mutation
		SMAD4	mutation
		SMO	mutation
		ATM	mutation
		FBXW7	mutation
		MAP2K1	mutation
		JUN	mutation
		PTPRT	mutation
		SMARCA4	mutation
		TET2	mutation
		FANCC	mutation
		CCND2	mutation
		PALB2	mutation
		SMAD2	mutation
		BRCA1	mutation
		PIK3CA	mutation
		RHOA	mutation
		ARID1A	mutation
